# Supplementary material for: Effect of Nucleic Acid Screening Measures on COVID-19 Transmission in Cities of Different Scales and Assessment of Related Testing Resource Demands—Evidence from China
Source: Int J Environ Res Public Health. 2022 Oct 16;19(20):13343. doi: 10.3390/ijerph192013343 (PMC9602617; doi:10.3390/ijerph192013343)
Supplement: Supplementary file 1 [file ijerph-19-13343-s001.zip]

Archive with 1 entries (1 files):
- ijerph-1904606-supplementary.pdf
